# Supplementary material for: A Digital Health Application Allowing a Personalized Low-Glycemic Nutrition for the Prophylaxis of Migraine: Proof-of-Concept Data from a Retrospective Cohort Study
Source: J Clin Med. 2022 Feb 20;11(4):1117. doi: 10.3390/jcm11041117 (PMC8878080; doi:10.3390/jcm11041117)
Supplement: Supplementary file 1 [file jcm-11-01117-s001.zip]

Archive with 1 entries (1 files):
- jcm-1585101-supplementary.pdf
